# Supplementary material for: Extreme Clonality in Lymphoblastoid Cell Lines with Implications for Allele Specific Expression Analyses
Source: PLoS One. 2008 Aug 13;3(8):e2966. doi: 10.1371/journal.pone.0002966 (PMC2494943; doi:10.1371/journal.pone.0002966)
Supplement: Data S1 — XCI data for the three datasets studied in this paper (0.01 MB XLS) [file pone.0002966.s001.txt]

BBC58	Turkish.control	T1D.patients
100	100	100
100	100	100
100	88	100
100	85	100
100	85	100
100	85	100
100	82	100
100	82	100
100	79	100
100	78	100
100	75	100
100	75	100
100	75	100
100	75	100
100	75	100
100	75	100
100	75	100
100	73	100
100	73	100
100	73	100
100	72	100
100	70	100
100	70	100
100	70	100
100	68	100
100	67	100
99	66	100
99	65	100
99	65	100
99	64	100
99	64	100
99	63	99
99	63	99
98	62	99
98	62	99
98	62	99
98	62	99
97	61	98
97	61	98
97	61	98
97	61	98
96	60	97
96	60	97
96	60	97
95	58	97
95	58	97
95	58	97
95	58	97
95	58	97
94	58	97
94	57	97
94	57	97
92	57	97
92	56	97
91	55	97
90	55	97
90	55	97
90	55	97
90	55	97
90	55	97
90	55	97
90	55	97
90	54	97
90	54	97
90	53	97
89	53	97
88	51	97
88	51	97
88	50	97
87	50	97
87	50	97
87	50	97
87	100	97
87	99	97
86	82	97
86	80	97
85	78	97
85	78	97
85	78	97
85	77	97
85	77	97
85	75	97
84	75	97
84	75	97
83	75	97
82	72	97
82	71	97
82	70	97
81	68	97
81	68	97
80	67	97
80	66	97
80	66	97
80	65	97
80	65	97
80	65	97
80	64	97
79	63	97
78	62	97
78	62	97
78	61	97
78	61	96
78	61	95
78	60	95
77	60	95
77	59	95
76	58	95
76	58	95
76	58	95
76	57	95
76	57	94
76	55	92
75	55	92
75	54	92
74	54	92
74	53	92
74	52	92
73	52	90
73	51	90
73	50	90
72	50	90
72	50	90
71	50	90
71	50	90
70	92	90
70	90	90
70	90	90
70	85	90
70	85	90
70	84	90
69	83	90
69	82	90
69	80	90
69	80	90
68	77	90
68	77	90
68	77	89
67	76	89
67	75	88
67	75	88
67	74	87
67	73	87
67	73	87
66	73	86
66	73	86
66	73	85
66	72	85
66	72	85
66	71	85
66	70	85
66	70	85
66	70	85
65	68	85
65	68	85
65	68	85
65	68	85
65	68	85
64	67	85
64	67	85
64	67	85
64	66	84
64	66	84
63	66	84
63	66	83
63	65	83
63	65	82
62	64	82
62	64	82
62	63	82
62	63	81
62	63	81
62	63	80
61	62	80
61	62	80
61	62	80
60	62	80
60	62	80
60	62	80
60	62	80
60	61	80
60	61	80
59	60	80
59	60	80
59	60	80
59	60	80
59	60	80
59	60	80
59	60	80
58	59	80
58	59	80
58	59	80
58	59	79
57	58	79
57	58	79
57	58	79
57	58	78
57	58	78
56	58	78
56	58	78
56	58	78
56	57	78
56	57	78
56	57	78
56	57	78
56	56	77
56	56	77
56	56	77
56	56	76
55	56	76
55	56	76
55	56	76
55	56	75
55	56	75
55	56	75
55	56	75
55	56	75
55	56	75
55	56	75
55	56	75
54	55	75
54	55	75
54	55	75
54	55	75
54	55	75
54	54	75
54	54	75
54	54	75
54	54	75
54	54	75
54	53	75
54	53	75
53	53	75
53	53	75
53	53	75
53	53	75
53	53	75
53	53	74
53	52	74
53	52	74
53	52	74
53	52	74
53	52	74
53	52	74
53	52	74
53	51	74
52	51	74
52	50	74
52	50	74
52	NA	73
52	NA	73
52	NA	73
52	NA	72
52	NA	71
52	NA	71
52	NA	71
52	NA	70
52	NA	70
52	NA	70
52	NA	70
52	NA	70
52	NA	70
52	NA	70
52	NA	70
52	NA	70
51	NA	70
51	NA	70
51	NA	70
51	NA	70
51	NA	70
51	NA	70
51	NA	70
51	NA	70
51	NA	70
51	NA	70
51	NA	70
51	NA	70
51	NA	69
51	NA	69
51	NA	68
51	NA	68
50	NA	68
50	NA	68
50	NA	67
50	NA	67
50	NA	67
50	NA	66
50	NA	66
50	NA	66
50	NA	65
50	NA	65
50	NA	65
50	NA	65
50	NA	65
50	NA	65
50	NA	65
50	NA	65
50	NA	65
50	NA	65
50	NA	65
50	NA	65
50	NA	65
50	NA	65
50	NA	65
50	NA	65
50	NA	65
50	NA	65
50	NA	65
50	NA	64
50	NA	64
50	NA	64
50	NA	63
NA	NA	63
NA	NA	63
NA	NA	63
NA	NA	63
NA	NA	63
NA	NA	62
NA	NA	62
NA	NA	62
NA	NA	62
NA	NA	61
NA	NA	61
NA	NA	61
NA	NA	61
NA	NA	61
NA	NA	61
NA	NA	61
NA	NA	61
NA	NA	61
NA	NA	61
NA	NA	60
NA	NA	60
NA	NA	60
NA	NA	60
NA	NA	60
NA	NA	60
NA	NA	60
NA	NA	60
NA	NA	60
NA	NA	60
NA	NA	60
NA	NA	60
NA	NA	60
NA	NA	60
NA	NA	60
NA	NA	60
NA	NA	60
NA	NA	60
NA	NA	60
NA	NA	60
NA	NA	60
NA	NA	60
NA	NA	60
NA	NA	60
NA	NA	60
NA	NA	60
NA	NA	60
NA	NA	60
NA	NA	60
NA	NA	60
NA	NA	60
NA	NA	60
NA	NA	60
NA	NA	60
NA	NA	60
NA	NA	60
NA	NA	59
NA	NA	59
NA	NA	59
NA	NA	58
NA	NA	58
NA	NA	58
NA	NA	58
NA	NA	58
NA	NA	58
NA	NA	58
NA	NA	58
NA	NA	58
NA	NA	58
NA	NA	58
NA	NA	58
NA	NA	57
NA	NA	57
NA	NA	57
NA	NA	57
NA	NA	57
NA	NA	56
NA	NA	56
NA	NA	56
NA	NA	56
NA	NA	56
NA	NA	56
NA	NA	55
NA	NA	55
NA	NA	55
NA	NA	55
NA	NA	55
NA	NA	55
NA	NA	55
NA	NA	55
NA	NA	55
NA	NA	55
NA	NA	55
NA	NA	55
NA	NA	55
NA	NA	55
NA	NA	55
NA	NA	55
NA	NA	55
NA	NA	55
NA	NA	55
NA	NA	55
NA	NA	55
NA	NA	55
NA	NA	55
NA	NA	55
NA	NA	55
NA	NA	55
NA	NA	55
NA	NA	55
NA	NA	55
NA	NA	55
NA	NA	55
NA	NA	55
NA	NA	55
NA	NA	55
NA	NA	55
NA	NA	55
NA	NA	55
NA	NA	55
NA	NA	55
NA	NA	55
NA	NA	55
NA	NA	55
NA	NA	55
NA	NA	55
NA	NA	55
NA	NA	55
NA	NA	55
NA	NA	55
NA	NA	55
NA	NA	55
NA	NA	55
NA	NA	55
NA	NA	54
NA	NA	54
NA	NA	54
NA	NA	54
NA	NA	54
NA	NA	54
NA	NA	54
NA	NA	54
NA	NA	53
NA	NA	53
NA	NA	53
NA	NA	53
NA	NA	53
NA	NA	53
NA	NA	53
NA	NA	53
NA	NA	53
NA	NA	53
NA	NA	53
NA	NA	53
NA	NA	53
NA	NA	53
NA	NA	53
NA	NA	53
NA	NA	52
NA	NA	52
NA	NA	52
NA	NA	52
NA	NA	52
NA	NA	52
NA	NA	52
NA	NA	52
NA	NA	51
NA	NA	51
NA	NA	51
NA	NA	51
NA	NA	51
NA	NA	51
NA	NA	51
NA	NA	51
NA	NA	51
NA	NA	51
NA	NA	51
NA	NA	51
NA	NA	51
NA	NA	51
NA	NA	51
NA	NA	51
NA	NA	51
NA	NA	50
NA	NA	50
NA	NA	50
NA	NA	50
NA	NA	50
NA	NA	50
NA	NA	50
NA	NA	50
NA	NA	50
NA	NA	50
NA	NA	50
NA	NA	50
NA	NA	50
NA	NA	50
NA	NA	50
NA	NA	50
NA	NA	50
NA	NA	50
NA	NA	50
NA	NA	50
NA	NA	50
NA	NA	50
NA	NA	50
NA	NA	50
NA	NA	50
NA	NA	50
NA	NA	50
NA	NA	50
NA	NA	50
NA	NA	50
NA	NA	50
NA	NA	50
NA	NA	50
NA	NA	50
NA	NA	50
NA	NA	50
NA	NA	50
NA	NA	50
NA	NA	50
NA	NA	50
NA	NA	50
NA	NA	50
NA	NA	50
NA	NA	50
NA	NA	50
NA	NA	50
NA	NA	50
NA	NA	50
NA	NA	50
NA	NA	50
NA	NA	50
NA	NA	50
NA	NA	50
NA	NA	50
